# Supplementary material for: Adult Food Allergy Is an Under-Recognized Health Problem in Northwestern Mexico: A Population-Based Cross-Sectional Survey
Source: Epidemiologia (Basel). 2025 Dec 2;6(4):85. doi: 10.3390/epidemiologia6040085 (PMC12731838; doi:10.3390/epidemiologia6040085)
Supplement: Supplementary file 1 [file epidemiologia-06-00085-s001.zip]

Archive with 1 entries (1 files):
- epidemiologia-3909993-supplementary.pdf
